# Supplementary material for: Magnetic Bead Handling Using a Paper-Based Device for Quantitative Point-of-Care Testing
Source: Biosensors (Basel). 2022 Aug 25;12(9):680. doi: 10.3390/bios12090680 (PMC9496280; doi:10.3390/bios12090680)
Supplement: Supplementary file 1 [file biosensors-12-00680-s001.zip]

Archive with 1 entries (1 files):
- biosensors-1859998-supplementary.pdf
